# Supplementary material for: Alterations of Regional Cerebral Blood Flow in Tinnitus Patients as Assessed Using Single-Photon Emission Computed Tomography
Source: PLoS One. 2015 Sep 2;10(9):e0137291. doi: 10.1371/journal.pone.0137291 (PMC4557829; doi:10.1371/journal.pone.0137291)
Supplement: S1 Data — The name of each NIFTI file indicates patient number as shown in S1 List. (ZIP) [file pone.0137291.s001.zip]

Archive with 34 entries (34 files):
- S1_Data/16_Data.hdr
- S1_Data/16_Data.img
- S1_Data/17_Data.hdr
- S1_Data/17_Data.img
- S1_Data/19_Data.hdr
- S1_Data/19_Data.img
- S1_Data/2_Data.hdr
- S1_Data/2_Data.img
- S1_Data/21_Data.hdr
- S1_Data/21_Data.img
- S1_Data/22_Data.hdr
- S1_Data/22_Data.img
- S1_Data/25_Data.hdr
- S1_Data/25_Data.img
- S1_Data/26_Data.hdr
- S1_Data/26_Data.img
- S1_Data/28_Data.hdr
- S1_Data/28_Data.img
- S1_Data/3_Data.hdr
- S1_Data/3_Data.img
- S1_Data/30_Data.hdr
- S1_Data/30_Data.img
- S1_Data/31_Data.hdr
- S1_Data/31_Data.img
- S1_Data/33_Data.hdr
- S1_Data/33_Data.img
- S1_Data/4_Data.hdr
- S1_Data/4_Data.img
- S1_Data/41_Data.hdr
- S1_Data/41_Data.img
- S1_Data/5_Data.hdr
- S1_Data/5_Data.img
- S1_Data/6_Data.hdr
- S1_Data/6_Data.img
