# Supplementary material for: Alterations of Regional Cerebral Blood Flow in Tinnitus Patients as Assessed Using Single-Photon Emission Computed Tomography
Source: PLoS One. 2015 Sep 2;10(9):e0137291. doi: 10.1371/journal.pone.0137291 (PMC4557829; doi:10.1371/journal.pone.0137291)
Supplement: S1 List — (ZIP) [file pone.0137291.s002.zip]

Archive with 1 entries (1 files):
- S1_List.xlsx
