# Supplementary material for: Alterations of Regional Cerebral Blood Flow in Tinnitus Patients as Assessed Using Single-Photon Emission Computed Tomography
Source: PLoS One. 2015 Sep 2;10(9):e0137291. doi: 10.1371/journal.pone.0137291 (PMC4557829; doi:10.1371/journal.pone.0137291)
Supplement: S1 List — (ZIP) [file pone.0137291.s002.zip › S1_List.xlsx]

## Sheet: Sheet1
ID	gender	age	location	hearing_any_30dB	hearing_mean_R	hearing_mean_L	THI	drug
2	M	55	Bilateral	1	23.3	21.7	44	0
3	M	51	L	0	18.3	18.3	26	0
4	F	50	L	0	18.3	23.3	90	0
5	M	57	R	0	20	21.7	44	0
6	M	58	Brain	1	25	21.7	68	0
16	M	59	L	1	33.3	30	20	0
17	M	35	L	0	13.3	20	48	0
19	F	57	L	1	11.7	16.7	28	0
21	M	31	Bilateral	0	10	8.3	74	0
22	M	44	Brain	0	13.3	13.3	46	0
25	F	50	Bilateral	1	16.7	15	46	0
26	M	43	L	1	18.3	21.7	46	0
28	F	58	R	1	21.7	18.3	22	0
30	F	51	R	1	75	16.7	100	0
31	F	25	Bilateral	1	28.3	28.3	75	0
33	M	52	Brain	1	16.7	16.7	30	0
41	F	49	Bilateral	1	11.7	26.7	92	0
